# Supplementary material for: The Fe-FeSi phase diagram at Mercury’s core conditions
Source: Nat Commun. 2022 Jan 19;13:387. doi: 10.1038/s41467-022-27991-9 (PMC8770642; doi:10.1038/s41467-022-27991-9)
Supplement: Supplementary file 4 — Dataset 1 [file 41467_2022_27991_MOESM4_ESM.xlsx]

## Sheet: Melting T and compositions
	Synchrotron Experiments:
	P-T conditions of first liquid detection							Recovered solid/liquid compositions (wt% Si)							P-T conditions of last solid measurement before melting
	KCl V	dV	P (GPa)	dP (GPa)	T (K)	dT (K)		Xliq	dXliq	Xsol	dXsol				KCl V	dV	P (GPa)	dP (GPa)	T (K)	dT (K)
Fe7Si	38.5699	0.0100001	18.4095	1.40127	1904.5	148.609		10.2	0.6	8.9	0.5				38.5562	0.0103401	18.3883	1.37114	1867.5	145.565
	36.2515	0.00814937	24.7066	1.50869	1992	154.894									36.2285	0.00922985	24.6547	1.45054	1919	145.912
	33.728	0.00895669	34.2717	1.73902	2206.5	156.646		11.1	0.6	7.6	0.5				33.6732	0.00935368	34.3428	1.67065	2108	148.241
	32.0772	0.00811683	42.5925	2.07708	2548	171.371									31.9667	0.00767515	42.8816	1.91594	2332.5	159.959
	32.1343	0.0077626	42.3311	1.99155	2441	158.391		11.3	0.6	7.2	0.5				32.1271	0.00839812	41.9017	1.86449	2275.5	160.363
	29.9591	0.00842106	56.16	2.31362	2699.5	173.749									29.9446	0.00650903	55.8756	2.12614	2445	162.309
	28.4641	0.00777496	68.7844	2.50521	2787.5	170.292		9.7	0.6	8.5	0.5				28.4425	0.00749149	68.5135	2.40028	2637.5	165.279
	27.7125	0.0086265	76.0354	2.7024	2950	163.013									27.6517	0.00833956	76.333	2.57032	2752	146.086
Fe16Si	35.2283	0.00328839	28.2956	1.63942	2192.5	140.316									35.2295	0.0023535	27.9746	1.48926	1998	136.355
	33.1535	0.00219819	36.6252	1.5434	2141	156.673		15	0.6	17.5	0.5				33.1783	0.00284978	36.3282	1.58249	2029.5	143.629
	32.1314	0.00403267	42.063	1.77878	2342.5	143.244		15	0.6	17	0.5				32.1305	0.00415388	41.8928	1.78247	2235	136.966
	29.6615	0.00770404	58.1196	2.10774	2462	194.299									29.6356	0.00933714	58.0084	1.97913	2272	168.609
	29.3565	0.00699451	60.8986	2.30545	2706.5	185.716									29.3367	0.00721965	60.8008	2.19679	2549.5	195.577
	26.4502	0.0086022	90.4619	2.73186	3002.5	176.228		16.5	0.6	18	0.5				26.4012	0.00877777	90.8821	2.78018	2886	210.723
Fe22Si	36.8941	0.0121353	23.1134	1.57481	2236.5	136.536		21	1	18	1				36.8229	0.0143112	23.0587	1.51792	2079	131.267
	35.0256	0.00963458	29.1841	1.78695	2294.5	136.009									35.0195	0.0120418	28.851	1.55514	2076.5	134.242
	32.9255	0.0117418	38.0537	1.67305	2356	163.437		18.5	0.5	22.5	0.5				32.8991	0.00967179	38.0561	1.78043	2279.5	144.349
	29.4	0.00845884	60.3159	2.28476	2561	141.152									29.4258	0.0127243	60.023	2.15901	2506.5	146.105
	31.9387	0.00881824	43.5695	1.89024	2624	149.726		20	0.5	22	0.5				31.9591	0.009819	43.186	1.95564	2457.5	153.25
	28.1794	0.00663958	71.6388	2.90376	2999	152.235		20	0.5	22	0.5				28.1103	0.00701701	72.0157	2.50868	2825	158.087
	24.9382	0.0076566	112.557	3.47773	3557.5	210.23									24.9668	0.00663737	112.053	3.45073	3524.5	174.603
Fe30Si	36.6305	0.00294492	23.9198	1.66938	2199	135.263									36.4458	0.00329776	23.6493	1.28159	1713	164.383
	36.1531	0.00633056	25.3401	1.66893	2188	142.442		29	0.5	33.5	0.5				36.1006	0.00416167	25.3173	1.5802	2077	143.553
	32.4195	0.0108891	40.7343	1.90502	2382.5	212.13									32.4135	0.0100339	40.6354	1.84591	2305.5	207.471
	29.7685	0.0112092	57.7405	2.24778	2644.5	188.585		31.6	0.5	32.5	0.5				29.7641	0.010603	57.6369	2.18824	2563	157.518
	28.4329	0.0110391	69.196	2.76325	2862.5	148.138		31.6	0.5	32.5	0.5				28.4218	0.0113156	69.053	2.41418	2717	163.441
	IMPMC Experiments:
			P	dP		T	dT	Xliq	dXliq	Xsol	dXsol
Fe28Si	Ruby (Mao 1986)		32	2		3100	300	29.1	0.6	28.1	0.5
Fe5Si	Ruby (Mao 1986)		34	2		2600	200	4.9	0.5	5.1	0.4
Fe7Si	Diamond T2g (Akahama 2006)		59	5		2580	200			6.9	0.6

## Sheet: Observed solid phases
Fe7Si
									note: 'trace' indicates weak contributions on the diffraction pattern which do not vary with temperature
P	dP	T	dT	observed phases
17.6793	1.02907	1445.5	121.831	fcc
17.8032	1.09561	1528.5	123.3	fcc
17.9544	1.18309	1637	128.813	fcc
18.1805	1.30375	1785.5	140.212	fcc
18.3883	1.37114	1867.5	145.565	bcc + fcc
23.4408	1.0264	1382	129.692	hcp + B2 + fcc
23.8602	1.17404	1572	133.226	fcc + trace B2
23.9866	1.26542	1689	136.629	fcc
24.2233	1.36327	1812	145.709	fcc
24.1443	1.32117	1759	143.069	fcc
24.3187	1.37101	1821	142.774	fcc
24.479	1.41423	1874.5	139.444	fcc
24.6547	1.45054	1919	145.912	bcc + fcc
33.1585	1.18179	1459.5	125.209	hcp + fcc + trace B2
33.3675	1.2891	1608	134.026	hcp + fcc + trace B2
33.3916	1.32292	1654.5	126.83	fcc + trace hcp
33.5048	1.40269	1762	133.773	fcc + trace hcp
33.8589	1.50909	1900.5	150.19	fcc
33.9488	1.54413	1946	170.685	fcc
33.8677	1.56156	1970	177.112	fcc
33.1673	1.6005	2029	132.292	fcc
34.3428	1.67065	2108	148.241	bcc + fcc
42.1376	1.56402	1863.5	125.29	fcc + hcp + trace B2
42.1406	1.63543	1963.5	129.769	fcc + hcp + trace B2
41.9824	1.64354	1977	130.792	fcc + hcp + trace B2
42.0521	1.68849	2038	142.152	fcc + trace hcp
42.2411	1.67258	2013.5	161.397	fcc + trace hcp
42.2624	1.72489	2085	158.308	fcc + trace hcp
42.443	1.76962	2143.5	165.998	fcc + trace hcp
42.2016	1.65517	1990	139.385	fcc + trace hcp
42.1466	1.7377	2104	146.714	fcc + trace hcp
42.4888	1.81926	2210	141.141	fcc + trace hcp
43.058	1.91594	2332.5	159.959	bcc + fcc
41.7913	1.43047	1677	127.778	hcp + B2 + trace fcc
41.9355	1.52833	1816	142.229	hcp + B2 + fcc
42.0791	1.62258	1946.5	176.528	hcp + fcc + trace B2
41.9844	1.69401	2046.5	163.008	fcc + hcp
42.0917	1.86449	2275.5	160.363	fcc + hcp
55.18	1.90737	2147	178.954	hcp + fcc + trace B2
55.8309	1.96508	2220	188.957	fcc + trace hcp
55.9527	2.01684	2292.5	181.605	fcc + trace hcp
56.2392	2.07759	2374.5	190.999	fcc + trace hcp
56.0989	2.12614	2445	162.309	bcc + fcc
68.0745	2.20808	2364.5	160.381	hcp + fcc + trace B2
68.5373	2.26829	2446.5	145.186	fcc + hcp
68.4824	2.27634	2459.5	160.001	fcc + hcp
68.639	2.31019	2507	153.729	fcc + hcp
68.8847	2.36061	2577	161.387	fcc + hcp
68.7298	2.40028	2637.5	165.279	bcc + fcc + hcp
76.6094	2.36966	2447	137.525	hcp + fcc + trace B2
77.0673	2.43102	2533	137.297	fcc + hcp
76.7648	2.49811	2641	140.493	fcc + hcp
76.5985	2.57032	2752	146.086	bcc + fcc + trace hcp
99.6715	2.77545	2594	141.421	hcp + trace B2
99.3203	2.77539	2602.5	139.111	hcp + trace B2
99.6844	2.8551	2728	138.686	hcp + fcc
100.418	2.88159	2755	140.766	hcp + fcc
100.602	2.94338	2852.5	149.577	bcc + hcp + fcc
100.825	3.04424	3010	146.612	bcc + hcp + fcc
Fe16Si
26.1487	1.0804	1449.5	125.105	DO3
26.1287	1.16137	1562	142.028	DO3
26.2806	1.21346	1633	140.218	DO3
26.2301	1.25662	1691.5	139.633	B2
26.764	1.31515	1771.5	136.076	B2
26.2466	1.3646	1836.5	136.036	B2
26.953	1.45634	1956.5	130.144	B2
27.2363	1.48926	1998	136.355	B2
35.1098	1.18764	1467	134.301	DO3
35.0849	1.2399	1545	137.38	DO3
35.0754	1.35054	1707	136.83	B2
35.4027	1.4317	1822	140.402	B2
35.5361	1.49804	1914.5	151.456	B2
35.6153	1.55569	1994	159.648	B2
35.6236	1.51249	1935	142.684	B2
35.5765	1.58249	2029.5	143.629	B2
41.3717	1.29212	1446.5	120.056	B2
41.4867	1.35446	1527	121.633	B2
40.9103	1.42274	1623	129.641	B2
40.7619	1.48257	1726.5	128.511	B2
40.8626	1.54172	1815.5	132.773	B2
41.003	1.5974	1901.5	135.294	B2
40.6214	1.78247	2072.5	149.057	B2
41.4261	1.86177	2235	136.966	B2
87.5247	1.5071	2036.5	162.5	hcp + B2
88.3497	1.85716	2097	156.605	B2 + trace hcp
88.3212	1.87689	2139.5	161.004	B2 + trace hcp
87.8354	1.81271	2208.5	172.163	B2 + trace hcp
87.561	1.64786	2321.5	166.169	B2 + trace hcp
87.4849	1.68734	2353	171.432	B2 + trace hcp
87.6664	1.69346	2382.5	186.902	B2 + trace hcp
89.0397	2.14487	2300.5	155.371	B2 + trace hcp
87.8011	1.66483	2337.5	189.927	B2 + trace hcp
88.2703	1.77139	2429	190.851	B2 + trace hcp
88.7952	1.86337	2525	201.804	B2 + trace hcp
88.5129	1.86641	2563.5	208.931	B2 + trace hcp
91.9491	2.38318	2170.5	150.367	hcp + B2
90.1699	2.40508	2218.5	152.873	hcp + B2
89.8722	2.43459	2266.5	170.236	B2 + trace hcp
89.5174	2.50289	2389.5	161.741	B2 + trace hcp
90.7801	2.52474	2431.5	177.821	B2 + trace hcp
90.2168	2.53893	2453	195.898	B2 + trace hcp
89.499	2.62545	2589	177.553	B2 + trace hcp
89.83	2.61346	2587	167.705	B2 + trace hcp
89.7046	2.63346	2629.5	159.255	B2 + trace hcp
91.564	2.61988	2613.5	179.45	B2 + trace hcp
89.677	2.74078	2824	183.098	B2 + trace hcp
90.3	2.78018	2886	210.723	B2 + trace hcp
57.3886	1.49218	1470	158.433	B2
57.4443	1.56655	1623.5	158.595	B2
57.5324	1.753	1929	174.929	B2
57.4252	1.83984	2051	162.308	B2
57.3127	1.86556	2100	169.532	B2
57.3734	1.97913	2272	172.409	B2
59.714	1.66514	1740.5	172.656	B2
60.6071	1.7631	1905.5	161.37	B2
60.2094	1.84841	2038.5	175.186	B2
60.3482	1.99922	2268	174.416	B2
60.4495	2.0209	2308.5	180.555	B2
60.1218	2.05763	2364	184.835	B2
60.3356	2.12211	2444	189.011	B2
60.5428	2.19679	2549.5	195.577	B2
Fe22Si
40.9665	1.29757	1539	124.389	B2
41.0046	1.39922	1695.5	130.643	B2
41.0394	1.50853	1857.5	132.278	B2
41.1621	1.55557	1924	135.767	B2
41.3059	1.61692	2010	146.51	B2
41.1428	1.68446	2108	142.198	B2
41.2355	1.73282	2174.5	148.364	B2
40.7949	1.79544	2267	161.711	B2
41.1269	1.86654	2360.5	157.56	B2
43.186	1.95564	2457.5	153.25	B2
71.0987	1.75165	1559.5	121.429	B2
71.5444	1.81174	1668	124.451	B2
71.6521	1.92795	1887	126.466	B2
72.77	1.86734	1740	123.425	B2
71.0849	1.98741	2008.5	127.055	B2
71.2073	2.09508	2190	133.332	B2
70.9876	2.14898	2284	131.438	B2
70.6769	2.21026	2389.5	132.857	B2
70.6429	2.29709	2527	136.026	B2
70.8628	2.38345	2656	141.439	B2
70.5741	2.4611	2778.5	140.208	B2
70.7005	2.50868	2825	158.087	B2
100.445	2.33632	1768	124.005	B2
107.157	2.48918	1858	125.411	B2
105.295	2.56506	2101.5	139.839	B2
106.959	2.71902	2364	133.756	B2
108.484	2.76795	2413.5	144.301	B2
108.832	2.82566	2515.5	156.573	B2
111.229	3.25565	3221.5	172.773	B2
111.235	3.2922	3282.5	210.356	B2
112.576	3.45073	3524.5	174.603	B2
22.261	1.0153	1424	134.335	B2
22.4894	1.10772	1546.5	134.442	B2
22.1398	1.07623	1508	123.38	B2
22.276	1.16068	1619.5	128.455	B2
22.3213	1.23208	1713.5	134.584	B2
22.738	1.34223	1854	141.243	B2
23.1188	1.51792	2079	131.267	B2
27.3151	1.0236	1366.5	119.737	B2
27.2893	1.07586	1442	119.985	B2
27.1997	1.1388	1532	121.381	B2
27.3255	1.18604	1596	123.598	B2
27.6374	1.25066	1681	124.435	B2
27.3526	1.32187	1781	127.733	B2
27.8213	1.3826	1857.5	132.278	B2
28.1211	1.47792	1981.5	131.506	B2
27.6791	1.55514	2076.5	134.242	B2
36.4222	1.25907	1564.5	121.306	B2
36.4864	1.30943	1638.5	122.256	B2
36.3099	1.34737	1697	131.533	B2
36.1672	1.4518	1849	125.383	B2
35.9943	1.49735	1915.5	129.84	B2
36.1261	1.55677	1996.5	133.145	B2
36.2123	1.60501	2062	142.908	B2
36.5441	1.69533	2181.5	146.08	B2
37.389	1.76295	2263.5	145.847	B2
37.6346	1.78043	2279.5	144.349	B2
56.5603	1.46029	1437.5	119.842	B2
56.3669	1.52277	1560.5	122.196	B2
56.8495	1.61427	1710.5	126.505	B2
56.8497	1.67938	1821	131.987	B2
56.9692	1.73871	1916	143.889	B2
57.4263	1.83657	2063	137.224	B2
57.5967	1.92371	2195	148.392	B2
57.5804	1.96851	2263.5	161.373	B2
58.1203	1.98771	2283	149.582	B2
58.3342	2.04204	2361	146.154	B2
58.6002	2.05712	2379	150.923	B2
58.7534	2.10562	2448.5	144.45	B2
59.1541	2.15901	2506.5	146.105	B2
Fe30Si
25.0309	1.08326	1506	147.534	B2 + B20
24.9924	1.03409	1490.5	143.198	B2 + B20
24.8329	1.06388	1490	150.327	B2 + B20
24.8287	1.07638	1506	152.896	B2 + B20
24.1976	1.53089	1520	218.411	B2 + B20
24.4655	1.38715	1556.5	161.315	B2 + B20
25.0692	1.51286	1939	205.25	B2 + B20
25.7014	1.37236	1906.5	129.975	B2 + B20
24.9816	1.81312	2092	128.405	B2 + B20
24.0762	1.11721	1489	136.35	B2 + B20
24.0207	1.12021	1493.5	136.63	B2 + B20
23.8756	1.11994	1493.5	141.625	B2 + B20
23.665	1.09663	1464	121.774	B2 + B20
23.2816	0.467562	300	112.165	B2 + B20
23.9052	1.11428	1486.5	125.495	B2 + B20
24.1133	1.22427	1629	130.051	B2 + B20
24.33	1.31464	1743.5	143.15	B2 + B20
24.4631	1.43367	1893.5	128.604	B2 + B20
24.2336	1.49982	1976.5	131.172	B2 + B20
24.1985	1.5802	2077	143.553	B2 + B20
38.6808	1.06092	1558	140.956	B2
38.6727	1.10376	1609	136.653	B2
38.763	1.17516	1694	148.791	B2
38.7591	1.2747	1812.5	163.055	B2
38.5405	1.3713	1927.5	163.597	B2
39.1211	1.4553	2027.5	185.903	B2
39.2688	1.56702	2160.5	180.142	B2
39.246	1.6233	2227.5	196.779	B2
39.1301	1.84591	2305.5	207.471	B2
57.6369	3.01105	2563	157.518	B2
69.053	2.09651	2717	163.441	B2

## Sheet: fcc and bcc volumes
Fe7Si
Heating Cycle	KCl V	dV	P (GPa)	dP (GPa)	T (K)	dT (K)	fcc V	fcc dV	bcc V	bcc dV	comments
W5 #1	38.5562	0.00746404	17.6793	1.02907	1445.5	121.831	43.8712	0.010598
	38.5631	0.00753341	17.8032	1.09561	1528.5	123.3	44.0506	0.0112256
	38.5768	0.00685018	17.9544	1.18309	1637	128.813	44.3205	0.00785243
	38.5871	0.00757079	18.1805	1.30375	1785.5	140.212	44.7351	0.0101318
	38.5562	0.0103401	18.3883	1.37114	1867.5	145.565	44.841	0.0190082	22.5716	0.00551092
	38.5699	0.0100001	18.4193	1.40127	1904.5	148.609	45.0192	0.0246774	22.61	0.00928323	melt
#2	36.2976	0.00838648	23.8602	1.17404	1572	133.226	42.875	0.0175665
	36.3206	0.00723846	23.9866	1.26542	1689	136.629	43.0553	0.0139673
	36.3107	0.00799375	24.2233	1.36327	1812	145.709	43.4842	0.0100905
	36.3074	0.00779591	24.1443	1.32117	1759	143.069	43.4101	0.00863385
	36.2844	0.00723365	24.3187	1.37101	1821	142.774	43.5213	0.0088713
	36.2614	0.00729632	24.479	1.41423	1874.5	139.444	43.6514	0.00881458
	36.2285	0.00922985	24.6547	1.45054	1919	145.912	43.7742	0.0131535	21.9897	0.0161532
	36.2515	0.00814937	24.7066	1.50869	1992	154.894	43.737	0.0193653	22.0368	0.00749861	melt
#3	33.6951	0.00920125	33.1585	1.18179	1459.5	125.209	40.8462	0.0347986
	33.7045	0.00719959	33.3675	1.2891	1608	134.026	41.1816	0.0160276
	33.717	0.00742055	33.3916	1.32292	1654.5	126.83	41.1494	0.00936839
	33.7327	0.00886357	33.5048	1.40269	1762	133.773	41.4289	0.0161994
	33.7045	0.00766913	33.8589	1.50909	1900.5	150.19	41.6016	0.011634
	33.7014	0.00779386	33.9488	1.54413	1946	170.685	41.735	0.0118033
	33.7296	0.00764161	33.8677	1.56156	1970	177.112	41.9193	0.00937628
	33.9178	0.00870736	33.1673	1.6005	2029	132.292	41.9628	0.0097088
	33.6732	0.00935368	34.3428	1.67065	2108	148.241	42.0679	0.0124829	21.1643	0.00484328
	33.728	0.00895669	33.3932	1.73902	2206.5	156.646	41.8459	0.0279513	21.1876	0.0148621	melt
#4	31.9909	0.00776971	42.1376	1.56402	1863.5	125.29	40.195	0.0314355
	32.0211	0.0074721	42.1406	1.63543	1963.5	129.769	40.3077	0.0173871
	32.0544	0.00669019	41.9824	1.64354	1977	130.792	40.4348	0.0153031
	32.0605	0.00653965	42.0521	1.68849	2038	142.152	40.4773	0.020442
	32.0181	0.00689688	42.2411	1.67258	2013.5	161.397	40.3818	0.0203039
	32.0362	0.00702054	42.2624	1.72489	2085	158.308	40.5445	0.0174197
	32.0211	0.00583852	42.443	1.76962	2143.5	165.998	40.6792	0.00816139
	32.0181	0.00656414	42.2016	1.65517	1990	139.385	40.5091	0.00948326
	32.0635	0.00702451	42.1466	1.7377	2104	146.714	40.5126	0.0171629
	32.0332	0.0197289	42.4888	1.81926	2210	141.141	40.736	0.0105131
	31.9667	0.00767515	43.058	1.91594	2332.5	159.959	40.8462	0.0107811	20.6633	0.0154969
	32.0772	0.00811683	42.8184	2.07726	2548	171.371	41.0218	0.0364326			melt, at this T bcc reflections were observed on the image plate but too weak to be indexed
H4 #1	32.0272	0.00971192	42.0791	1.62258	1946.5	176.528	40.3889	0.0122191
	32.0756	0.009964	41.9844	1.69401	2046.5	163.008	40.6473	0.00950481
	32.1271	0.00839812	42.0917	1.86449	2275.5	160.363	40.7253	0.00852267
	32.1343	0.0077626	42.3311	1.99155	2441	158.391	41.1252	0.0114378			melt, no bcc phase observed
#2	30.002	0.00831322	55.18	1.90737	2147	178.954	38.848	0.0105643
	29.9296	0.00783714	55.8309	1.96508	2220	188.957	38.8205	0.0095962
	29.9296	0.00662253	55.9527	2.01684	2292.5	181.605	38.9238	0.00809715
	29.9094	0.00740002	56.2392	2.07759	2374.5	190.999	39.0238	0.0125634
	29.9446	0.00650903	56.0989	2.12614	2445	162.309	39.3974	0.00778062	19.8248	0.0146573
	29.9591	0.00842106	56.4204	2.31362	2699.5	173.749	39.3146	0.0280959	19.8787	0.0140894	melt
#3	28.4285	0.00799202	68.5373	2.26829	2446.5	145.186	37.8451	0.013256
	28.4369	0.00723895	68.4824	2.27634	2459.5	160.001	38.0449	0.0066174
	28.4285	0.00706986	68.639	2.31019	2507	153.729	37.9364	0.0087048
	28.4145	0.00720722	68.8847	2.36061	2577	161.387	38.0415	0.0112319
	28.4425	0.00749149	68.7298	2.40028	2637.5	165.279	38.0867	0.00937302	19.2296	0.0123168
	28.4641	0.00777496	68.7844	2.50521	2787.5	170.292	38.439	0.0246702	19.2444	0.0150376	melt
S1 #1	27.6011	0.00849377	76.6094	2.36966	2447	137.525	37.4676	0.0136044
	27.571	0.00804952	77.0673	2.43102	2533	137.297	37.4575	0.00900082
	27.6175	0.00770225	76.7648	2.49811	2641	140.493	37.518	0.0107252
	27.6517	0.00833956	76.5985	2.57032	2752	146.086	37.5496	0.011875	18.9144	0.00587795
	27.7125	0.0086265	76.3082	2.7024	2950	163.013	37.5675	0.0177004	18.9167	0.106493	melt
#2	25.7246	0.00789516	99.6844	2.8551	2728	138.686	35.5555	0.0111421
	25.7011	0.00684527	100.058	2.87656	2755	140.766	35.7611	0.0115053
	25.6907	0.00694789	100.367	2.94018	2852.5	149.577	35.6052	0.0471092	17.9685	0.0113195
	25.6769	0.00712818	100.825	3.04424	3010	146.612	35.7711	0.0280696	17.9606	0.0123449	no melt observed this heating cycle
